# Supplementary material for: Clustering care pathways of people with alcohol dependence using a data linkage of routine data in Bremen, Germany
Source: BMC Med. 2024 May 30;22:219. doi: 10.1186/s12916-024-03438-4 (PMC11140874; doi:10.1186/s12916-024-03438-4)
Supplement: Supplementary file 2 — Supplementary Material 2. [file 12916_2024_3438_MOESM2_ESM.r]

# ============================================================================================
# ============================================================================================
## Title: Clustering care pathways of people with alcohol dependence using a data linkage of routine data in Bremen, Germany
## Author: Justin Möckl
## Date: 02.11.2023
# ============================================================================================
# ============================================================================================

# libraries 
## Loading required packages

library(pacman);library(TraMineRextras);library(cluster);library(RColorBrewer)
library(devtools);library(haven);library(tidyverse);library(reshape2)
library(WeightedCluster);library(data.table); library(comorbidity)
library(tableone);library(nnet);library(sjPlot);library(broom)


#LOAD DATA#####################################
# 
setwd(".../Daten")

# 2016 and 2017 daily state with following alphabet:
# 1 = "No" (No inpatient episode, Qualified withdrawal treatment (QWT), rehabilitation or pharmacotherapy as relapse prevention)
# 2 = "StEp" (inpatient episode, no QWT) 
# 3 = "StQE" (inpatient QWT)
# 4 = "Reha" (rehabilitation treatment)
# 5 = "Pharma" (pharmacotherapy as relapse prevention for 90 days starting from day of prescritpion.
#                Interrupted in case of other treatment)
load("Sequence_Day_90DayPharma.Rdata")
# Keep original
seq_d <- seq_day
# Master and historical membership Data GKV
load("GKV_stamm_verlauf.Rdata")
# Inpatient GKV Data
load("GKV_stat.Rdata")
# Outpatient GKV Data
load("GKV_amb.Rdata")
# Outpatient GeNo Data: Outpatient addiction care
load("GeNo_amb.Rdata")
# Geran Pesnion Insurance (DRV): Rehabilitation
load("drv.Rdata")


###### Inclusioncriteria #####
# Only people with full Information in 2016 and 2017
# No Change of Insurance during 2016/2017
ID_1617 <- unique(na.omit(verlauf$ID_ind[(verlauf$von_jahr<2016 & verlauf$bis_jahr>2017) |
                                         (verlauf$von_jahr<2016 & verlauf$bis_jahr==2017 & verlauf$bis_quartal==4) |
                                         (verlauf$von_jahr==2016 & verlauf$von_quartal==1 & verlauf$bis_jahr==2017 & verlauf$bis_quartal==4) |
                                         ((verlauf$bis_jahr==2010 | verlauf$bis_jahr==9999) &  
                                         (verlauf$von_jahr<2016 | (verlauf$von_jahr==2016 & verlauf$von_quartal==1)))]))

# 01.01.2010 and 9999 as dates meaning until today


# Change of insurance in 2016/2017

######################## Exclusioncriteria: Recorded death in 2016/2017 and more than 60 missing days of insurance in 2016/2017 ############
##### Missing days of insurance in 2016/2017 #### 
# Per ID: Create Sum if missing insurance days 
verlauf[, "days_vers" := difftime(verlauf$verlaufsdat_bis, verlauf$verlaufsdat_von, units = "days")+1]

verlauf[days_vers<0 | days_vers>2900000]$days_vers <- "bis heute"

# Order depending on beginning if episode is within ID_ind (Individual ID)
verlauf <- verlauf[order(ID_ind, verlaufsdat_von)]

# Only IDs with at least two information of insurance 
wechsel_verlauf <- subset(verlauf,duplicated(ID_ind) | duplicated(ID_ind, fromLast=TRUE)) 

# Only IDs with at least two information and change within 2016/2017 and not already excluded
wechsel_verlauf_1617 <- wechsel_verlauf[(von_jahr==2016 | von_jahr==2017 | 
                                        bis_jahr==2016 | bis_jahr==2017) & !(ID_ind %in% ID_1617), .SD, 
                                        .SDcols=c("ID_ind", "ds", "agr", "verlaufsdat_von", "verlaufsdat_bis", 
                                                  "days_vers", "ID_verlauf", "von_jahr", "bis_jahr")]

# Create days of insurance within 2016/2017 per each individual ID 
sum1617 <- list()
x <- 0
# Should be 731 day, since leap year in 2016
soll <- 366+365

for (id in unique(wechsel_verlauf_1617$ID_ind)) {
  
  # check overlaps between different dates of insurance
  check <- setkey(wechsel_verlauf_1617[ID_ind==id & verlaufsdat_von<verlaufsdat_bis, 
                                       .SD, .SDcols=c("ID_ind", "verlaufsdat_von", "verlaufsdat_bis")])
  
  overlaps_dup <- foverlaps(check, check, type="any")
  overlaps <- overlaps_dup[verlaufsdat_von!=i.verlaufsdat_von | verlaufsdat_bis!=i.verlaufsdat_bis]
  
  # Number of Overlaps, who are not the same intervals
  overlaps_n <- nrow(overlaps)
  
   # Overlaps exist
  if(overlaps_n!=0){
    
    # define Vector, for used IDs of insurance episode
    ID_verlauf_used <- character()
    
    # Number of days overlaps in 2016/2017
    ##### 1.: Last Day with continous insurance until end of 2017
    # Days of insurance with starting date before 2016 and ending date 16/17 starting on 1.1.2016 
    bedingung_von_17 <- wechsel_verlauf_1617$ID_ind==id &
      (wechsel_verlauf_1617$bis_jahr>2017 | wechsel_verlauf_1617$bis_jahr==2010) & 
      (wechsel_verlauf_1617$von_jahr==2016 | wechsel_verlauf_1617$von_jahr==2017)
    
    dat_von_17 <- wechsel_verlauf_1617$verlaufsdat_von[bedingung_von_17]

    if(length(dat_von_17)>0){
      dat_von_17 <- min(dat_von_17)
      }
    
    if(length(dat_von_17)==0){
      dat_von_17 <- 0
    }
    
    # Vector for saving used IDs of insurance episode IDs 
    ID_verlauf_used <- wechsel_verlauf_1617$ID_verlauf[bedingung_von_17]
    
    # Overlaps within 16/17, but bigger than dat_von_17 (should always be teh case, since dat_von_17=>0)
    bedingung_von_1617 <- wechsel_verlauf_1617$ID_ind==id & 
                             (wechsel_verlauf_1617$von_jahr==2016 | wechsel_verlauf_1617$von_jahr==2017) &
                             wechsel_verlauf_1617$verlaufsdat_bis>=dat_von_17
    
    dat_von_1617 <- wechsel_verlauf_1617$verlaufsdat_von[bedingung_von_1617]
    
    if(length(dat_von_17)>0){
      dat_von <- min(dat_von_1617, dat_von_17, na.rm=TRUE)
    }
    
    if(length(dat_von_17)==0){
      dat_von <- min(dat_von_1617, na.rm=TRUE)
    }
    
    # Vector for saving used IDs of insurance episode IDs 
    ID_verlauf_used <- unique(c(ID_verlauf_used, 
                         wechsel_verlauf_1617$ID_verlauf[bedingung_von_1617]))
    
    ##### 2.: earliest day with continous insurance since start of 2016
    # Days of insurance with starting date before 2016 and ending date 16/17 starting on 1.1.2016 
    bedingung_bis_15 <- wechsel_verlauf_1617$ID_ind==id &
      wechsel_verlauf_1617$von_jahr<2016 & 
      (wechsel_verlauf_1617$bis_jahr==2016 | wechsel_verlauf_1617$bis_jahr==2017)
    
    dat_bis_15 <- wechsel_verlauf_1617$verlaufsdat_bis[bedingung_bis_15]
    
    if(length(dat_bis_15)!=0){
      dat_bis_15 <- max(dat_bis_15)
      }
    
    if(length(dat_bis_15)==0){
      dat_bis_15 <- 0
    }
    
    # Vector for saving used IDs of insurance episode IDs 
    ID_verlauf_used <- unique(c(ID_verlauf_used, 
                                wechsel_verlauf_1617$ID_verlauf[bedingung_bis_15]))
    
    # Overlaps within 16/17, but bigger before dat_bis and dat_von
    bedingung_bis_1617 <- wechsel_verlauf_1617$ID_ind==id &
      (wechsel_verlauf_1617$von_jahr==2016 | wechsel_verlauf_1617$von_jahr==2017) &
      wechsel_verlauf_1617$verlaufsdat_von<=dat_bis_15
    
    dat_bis_1617 <- wechsel_verlauf_1617$verlaufsdat_bis[bedingung_bis_1617]
    
    # If no date, then equal to dat_bis_15
    if(length(dat_bis_1617)<=0){
      dat_bis <- dat_bis_15
    }
    
    # Otherwise Maximum
    if(length(dat_bis_1617)>0){
    dat_bis <- max(dat_bis_1617, dat_bis_15)
    }
    
    # Vector for saving used IDs of insurance episode IDs 
    ID_verlauf_used <- unique(c(ID_verlauf_used, 
                                wechsel_verlauf_1617$ID_verlauf[bedingung_bis_1617]))
    
    # If from date before until date, always insured, then soll is achieved
    if(dat_bis>=dat_von){
      ist <- soll
    } 
    
    # If until date before from date, there are insurance episodes between
    if(dat_bis<dat_von){
      
      # Insurance dates starting from 1.1.2016 
      if(dat_bis>0){
        ist_bis <- difftime(dat_bis, as.Date("2016-01-01"), units = "days")+1
      } 
      if(dat_bis<=0){
        ist_bis <- 0 
      } 
      
      # Insurance dates starting until 31.12.2017 
      if(!is.na(dat_von)){
        ist_von <- difftime(as.Date("2017-12-31"), dat_von, units = "days")+1
      } 
      if(is.na(dat_von)){
        ist_von <- 0 
      } 
      
      
      # check overlaps within dat_bis and dat_von
      check_1617 <- setkey(wechsel_verlauf_1617[ID_ind==id & verlaufsdat_von>dat_bis & verlaufsdat_bis<dat_von, 
                                           .SD, .SDcols=c("ID_ind", "verlaufsdat_von", "verlaufsdat_bis")])
      
      overlaps_dup_1617 <- foverlaps(check_1617, check_1617, type="any")
      overlaps_1617 <- overlaps_dup_1617[verlaufsdat_von!=i.verlaufsdat_von | verlaufsdat_bis!=i.verlaufsdat_bis]
      
      # Number of Overlaps, who are not the same intervals
      overlaps_n_1617 <- nrow(overlaps_1617)
      
      # In case of Overlaps (Only unctions, if remaining intervals all intersect within dat_von and dat_bis)
      if(overlaps_n_1617>0){
        
        ### For every intersection
        # define limits of interval of intersection Intervals 
        bedingung_von <- wechsel_verlauf_1617$ID_ind==id & wechsel_verlauf_1617$verlaufsdat_von %in% overlaps_1617$verlaufsdat_von
        bedingung_bis <- wechsel_verlauf_1617$ID_ind==id & wechsel_verlauf_1617$verlaufsdat_bis %in% overlaps_1617$verlaufsdat_bis
        
        dat_von_1617_overlaps <- min(wechsel_verlauf_1617$verlaufsdat_von[bedingung_von])
        dat_bis_1617_overlaps <- max(wechsel_verlauf_1617$verlaufsdat_bis[bedingung_bis])
        
        # Used episode IDs in ID_verlauf_used
        ID_verlauf_used <- unique(c(ID_verlauf_used, 
                                    wechsel_verlauf_1617$ID_verlauf[bedingung_von | bedingung_bis]))
        
        ist_1617_overlaps <- difftime(dat_bis_1617_overlaps, dat_von_1617_overlaps, units = "days")+1
        
        ID_1617_noverlaps <- wechsel_verlauf_1617$ID_verlauf[wechsel_verlauf_1617$ID_ind==id &
                                                     !(wechsel_verlauf_1617$ID_verlauf %in% ID_verlauf_used)]
        
        ist_1617_noverlaps <- sum(wechsel_verlauf_1617$days_vers[wechsel_verlauf_1617$ID_ind==id &
                                                                   (wechsel_verlauf_1617$ID_verlauf %in% ID_1617_noverlaps)])
        
        ist <- ist_1617_overlaps + ist_1617_noverlaps + ist_bis + ist_von
        
      }
      
      # If no Overlaps
      if(overlaps_n_1617==0){
        # Sum of insurance days Start and Enddate within dat_bis and dat_von 2016/2017
        ist_1617 <- sum(wechsel_verlauf_1617$days_vers[wechsel_verlauf_1617$ID_ind==id &
                                                         (wechsel_verlauf_1617$verlaufsdat_von>dat_bis & 
                                                         wechsel_verlauf_1617$verlaufsdat_bis<dat_von)])
        # Sum of insurance days 
         ist <- ist_1617+ist_bis+ist_von
      }
      
    }
    
  }
  
  # If no Overlaps
  if(overlaps_n==0){
    
  # Sum of insurance days Start and Enddate 2016/2017
  ist_1617 <- sum(wechsel_verlauf_1617$days_vers[wechsel_verlauf_1617$ID_ind==id &
    (wechsel_verlauf_1617$von_jahr==2016 & (wechsel_verlauf_1617$bis_jahr==2016 | wechsel_verlauf_1617$bis_jahr==2017) |
    (wechsel_verlauf_1617$von_jahr==2017 & wechsel_verlauf_1617$bis_jahr==2017))])
  
  # Sum of insurance days Startdate before 2016 and Enddate 16/17 starting 1.1.2016  
  dat_bis <- wechsel_verlauf_1617$verlaufsdat_bis[wechsel_verlauf_1617$ID_ind==id &
                                            wechsel_verlauf_1617$von_jahr<2016 & 
                                            (wechsel_verlauf_1617$bis_jahr==2016 | wechsel_verlauf_1617$bis_jahr==2017)] 
  
  if(length(dat_bis)!=0){
    dat_bis <- max(dat_bis)
    ist_bis <- difftime(dat_bis, as.Date("2016-01-01"), units = "days")+1
  }
  
  if(length(dat_bis)==0){
    ist_bis <- 0
  }
  
  # Sum of insurance days Startdate 16/17 und Enddate after 2017 until 31.12.2017  
  dat_von <- wechsel_verlauf_1617$verlaufsdat_von[wechsel_verlauf_1617$ID_ind==id &
                                                    (wechsel_verlauf_1617$bis_jahr>2017 | wechsel_verlauf_1617$bis_jahr==2010) & 
                                                    (wechsel_verlauf_1617$von_jahr==2016 | wechsel_verlauf_1617$von_jahr==2017)] 
  
  if(length(dat_von)!=0){
    dat_von <- min(dat_von)
    ist_von <- difftime(as.Date("2017-12-31"), dat_von, units = "days")+1
  }
  
  if(length(dat_von)==0){
    ist_von <- 0
  }
  
  # Sum of insurance days within 2016/2017
  
  ist <- ist_1617+ist_bis+ist_von
  }
  
  # save in List, if Dates exist
  if(length(ist)>0){
    x <- x+1 
    sum1617[[x]] <- ist
    names(sum1617[[x]]) <-  id
    }

}  
  
# Drop helping variables
rm(check, check_1617, overlaps, overlaps_1617, overlaps_dup, overlaps_dup_1617, 
   bedingung_bis, bedingung_bis_15, bedingung_bis_1617, 
   bedingung_von, bedingung_von_17,  bedingung_von_1617,  
   dat_bis, dat_bis_15, dat_bis_1617, dat_bis_1617_overlaps,  
   dat_von, dat_von_17, dat_von_1617, dat_von_1617_overlaps,  
   ist, ist_1617, ist_1617_overlaps, ist_1617_noverlaps, ist_bis, ist_von, overlaps_n, overlaps_n_1617,
   ID_1617_noverlaps, ID_verlauf_used)

sum1617_2 <- unlist(sum1617)
sum1617_3 <- as.data.table(cbind(unique(wechsel_verlauf_1617$ID_ind), sum1617_2))
names(sum1617_3) <- c("ID_ind", "days_vers_1617")

sum1617_3$diff <- soll-sum1617_3$days_vers_1617

wechsel_verlauf_1617_v2 <- merge(wechsel_verlauf_1617, sum1617_3, by="ID_ind")

##############################################################################################
# Exklusion of recorded death and more than 60 days of missing Insurance days within 2016/2017 

# More than 60 days of missing Insurance days within 2016/2017
length(unique(wechsel_verlauf_1617_v2$ID_ind[wechsel_verlauf_1617_v2$diff>60])) # 338 cases

id_exclude_verl <- unique(wechsel_verlauf_1617_v2$ID_ind[wechsel_verlauf_1617_v2$diff>60])
#View(verlauf[ID_ind %in% id_exclude_verl])
#View(merged_long[ID_ind %in% id_exclude_verl])

# Recorded death within 2016/2017
length(unique(wechsel_verlauf_1617_v2$ID_ind[wechsel_verlauf_1617_v2$bis_jahr>=2016 & 
                                             wechsel_verlauf_1617_v2$bis_jahr<=2017 &
                                             wechsel_verlauf_1617_v2$agr=="Tod"])) # 82 cases

id_exclude_tod <- unique(wechsel_verlauf_1617_v2$ID_ind[wechsel_verlauf_1617_v2$bis_jahr>=2016 & 
                                                           wechsel_verlauf_1617_v2$bis_jahr<=2017 &
                                                           wechsel_verlauf_1617_v2$agr=="Tod"])
#View(verlauf[ID_ind %in% id_exclude_tod])
#View(merged_long[ID_ind %in% id_exclude_tod])
#length(unique(c(id_exclude_tod, id_exclude_verl))) # 350 cases excluded

ID_exclude <- unique(c(id_exclude_tod, id_exclude_verl))

##### Reduce Analysis datasets due to criteria of Inclusion and Exclusion  ######
## Either ID in Inklusionsvektor or not in Exklusionsvektor
seq_day <- seq_day[ID_ind %in% ID_1617 | !(ID_ind %in% ID_exclude)]
gkv_amb_ep <- gkv_amb_ep[ID_ind %in% ID_1617 | !(ID_ind %in% ID_exclude)]
gkv_stat_ep <- gkv_stat_ep[ID_ind %in% ID_1617 | !(ID_ind %in% ID_exclude)]
geno_amb_fall <- geno_amb_fall[ID_ind %in% ID_1617 | !(ID_ind %in% ID_exclude)]
drv <- drv[ID_ind %in% ID_1617 | !(ID_ind %in% ID_exclude)]


# Individuals per data set with valid insurance episodes of memebership
length(unique(seq_day$ID_ind)) # 5549
length(unique(gkv_amb_ep$ID_ind)) # 10112
length(unique(gkv_stat_ep$ID_ind)) # 5553
length(unique(geno_amb_fall$ID_ind)) # 720
length(unique(drv$ID_ind)) # 338

### People with Alcohol dependence ####
######################## Criteria of inclusion #####
# Erveryone with at least one diagnoses of F10.2/F10.3/F10.4 in 2016 or 2017 (Total Sample)
# Inpatient main diagnosis - n=973
length(unique(na.omit(gkv_stat_ep$ID_ind[gkv_stat_ep$F10.2_H | gkv_stat_ep$F10.3_H | gkv_stat_ep$F10.4_H ])))

# Follow-up 9 months and Pre index 3 months (one quarter without inpatient episode)
length(unique(na.omit(seq_day$ID_ind[apply(seq_day[, paste("day", 1:90)], 1, function(x) sum(x == c("No")) == 90)]))) # 5324 without treatment in first quarter
length(unique(na.omit(seq_day$ID_ind[apply(seq_day[, paste("day", 1:90)], 1, function(x) sum(x == c("No")) != 90)]))) # 225 with treatment in first quarter

# Inpatient Episode quarter 2-5 (92-456, Follow-up 3 quarters)
length(unique(na.omit(seq_day$ID_ind[
  apply(seq_day[, paste("day", 92:456)], 1, function(x) sum(x %in% c("StEp", "StQE")) != 0) &
  apply(seq_day[, paste("day", 1:91)], 1, function(x) sum(x == c("No")) == 91)]))) # 472 with treatment

# Follow-up 10 months and Pre index 2 months
length(unique(na.omit(seq_day$ID_ind[apply(seq_day[, paste("day", 1:60)], 1, function(x) sum(x == c("No")) == 60)]))) # 5386 without treatment
length(unique(na.omit(seq_day$ID_ind[apply(seq_day[, paste("day", 1:60)], 1, function(x) sum(x == c("No")) != 60)]))) # 163 with treatment

# Inpatient Episode quarter 1 1/3 - 4 1/3 (61-425, Follow-up 3 1/3 quarters)
length(unique(na.omit(seq_day$ID_ind[
  apply(seq_day[, paste("day", 61:425)], 1, function(x) sum(x %in% c("StEp", "StQE")) != 0) &
    apply(seq_day[, paste("day", 1:60)], 1, function(x) sum(x == c("No")) == 60)]))) # 518 without treatment in first 60 day but afterwards


############## Sequence analysis #####

######## Define sequence #############################

# Earliest StEp oder StQE after at least 60 days of no treatment

# IDs without pre index period
St_ID <- seq_day$ID_ind[apply(seq_day[, paste("day", 1:366)], 1, function(x) sum(x %in% c("StEp", "StQE")) != 0)]

St_full <- seq_day[ID_ind %in% St_ID]

#  IDs with pre index period of 60 days
St_60_ID <- seq_day$ID_ind[apply(seq_day[, paste("day", 61:425)], 1, function(x) sum(x %in% c("StEp", "StQE")) != 0) &
          apply(seq_day[, paste("day", 1:60)], 1, function(x) sum(x == c("No")) == 60)]
St_60_full <- seq_day[ID_ind %in% St_60_ID]

# Identify individual starting day with index event 
minSt_60 <- apply(St_60_full[, .SD, .SDcols = paste("day", 61:425)], 1, 
               function(x) 
                 names(St_60_full[, .SD, .SDcols = paste("day", 61:425)])[min(which(x %in% c("StEp", "StQE")))])


# Identify pre index period
# End Date (Start Date index event)
endWO <- as.numeric(substr(minSt_60, start=5, stop=7))
startWO <- endWO - 60
St_60_WO <- as.data.table(cbind(startWO, endWO, St_60_full$ID_ind))
names(St_60_WO)[3] <- "ID_ind"

# Reduction of sequences to observation space, prerequisite same order of IDs in the data frames
St_60 <- list()
# Individual start and end times of the observation period (306 days + start day (307), 10 months).
start_beob <- endWO
end_beob <- start_beob+306

for (x in 1:nrow(St_60_full)) {
  beob_seq <- seq(from=start_beob[x], to=end_beob[x], by=1)
  
  St_60[[x]] <- St_60_full[x, .SD, .SDcols=c("ID_ind", paste("day", beob_seq))]
  # Harmonise names
  names(St_60[[x]]) <- c("ID_ind", paste("day", 1:length(beob_seq)))
 }

# Use bind_rows from dplyr Package to put all rows in a data.frame again
St_60 <- bind_rows(St_60) 


# Differentiate by addiction-specific follow-up treatment
# More than first inpatient treatment
# With 60 days pre index period

l60no <- apply(St_60[, .SD, .SDcols=paste("day", 1:length(beob_seq))], 1, function(x) sum(x=="No"))

# Length of first treatment
l60first <- numeric(length(l60no))
for (x in 1:length(l60no)) {
  # Length of index episode 
  # Indexepisode StEp
  if(St_60[x, "day 1"]=="StEp"){
    l60first[x] <- min(which(St_60[x, .SD, .SDcols=paste("day", 1:length(beob_seq))] != "StEp"))-1
  }
  # Indexepisode StEp
  if(St_60[x, "day 1"]=="StQE"){
    l60first[x] <- min(which(St_60[x, .SD, .SDcols=paste("day", 1:length(beob_seq))] != "StQE"))-1
  }
}

l60firstno <- l60first+l60no

# IDs only Index-Epiosde
St_60fno <- St_60[l60firstno==307]
St_60fm <- St_60[l60firstno<307]


# Define Labels in order of how seqdef defines them: 
# 5 distinct states appear in the data: 
# 1 = No
# 2 = Pharma
# 3 = Reha
# 4 = StEp
# 5 = StQE
ss.codes <- c("None", "Pharmacotherapy", "Rehabilitation", "Inpatient Episode", "Qualified Withdrawal Treatment")


# Define Sequences
# All
ssSt60.seq <- seqdef(St_60, 2:308, xtstep = 54, id = St_60$ID_ind, labels = ss.codes,
                     tick.last=TRUE,
                  cpal = c("white", "pink", "green", "blue", "purple"))
# Further treatment after index episode
ssSt60fm.seq <- seqdef(St_60fm, 2:308, xtstep = 54, id = St_60fm$ID_ind, labels = ss.codes,
                       tick.last=TRUE,
                     cpal = c("white", "pink", "green", "blue", "purple"))


######################## Clusteranalyse ######
#### Indexepisode ###########

####### Cluster für Sequenzen mit Folgebehandlung ######
# Dissimilarities between Sequences
# Metric based on common attributes Longest Common Subsequence (LCS) 
# Total
distSt60.LCS1 <- seqdist(ssSt60.seq, method = "LCS")
# Cluster
distSt60fm.LCS1 <- seqdist(ssSt60fm.seq, method = "LCS")

##### Hierarchical Cluster ########
# Ward Criterion
# use of agnes as in https://cran.r-project.org/web/packages/TraMineR/vignettes/TraMineR-state-sequence.pdf
clusterwardSt60fm_LCS <- agnes(distSt60fm.LCS1, diss = TRUE, method = "ward")


# Identify optimal number of Clusters by looking at ASW and Hubert's C (HC)
wardRange60fm_LCS <- as.clustrange(clusterwardSt60fm_LCS, diss=distSt60fm.LCS1, weights=NULL, ncluster=5)

# Compare using Average Shioutte Width and Hubert's C
#ASW Interpretation proposed
#0.71 - 1.00 Strong structure identified.
#0.51 - 0.70 Reasonable structure identified.
#0.26 - 0.50 Structure is weak and could be artificial.
#Try other algorithms.
#- 0.25 No structure.

summary(wardRange60fm_LCS, max.rank=5) # Highest ASW at 4 (0,60) and 3 (0,59), same with HC 4 (0,06) 3 (0,06)


## k-Medoids Cluster using PAM #########
# Medoids necessary to define number of clusters (LCS, see Vogt. et al., 2017)
medoidsSt60fm_2 <- wcKMedoids(as.dist(distSt60fm.LCS1), k=2, initialclust= clusterwardSt60fm_LCS)
medoidsSt60fm_3 <- wcKMedoids(as.dist(distSt60fm.LCS1), k=3, initialclust= clusterwardSt60fm_LCS)
medoidsSt60fm_4 <- wcKMedoids(as.dist(distSt60fm.LCS1), k=4, initialclust= clusterwardSt60fm_LCS)
medoidsSt60fm_5 <- wcKMedoids(as.dist(distSt60fm.LCS1), k=5, initialclust= clusterwardSt60fm_LCS)

######## Compare PAM Clustering (LCS) #################
medoidsSt60fm_2$stats # ASW 0.58
medoidsSt60fm_3$stats # ASW 0.59 
medoidsSt60fm_4$stats # ASW 0.25
medoidsSt60fm_5$stats # ASW 0.28

rbind(medoidsSt60fm_2$stats[c(1:6, 10)],
      medoidsSt60fm_3$stats[c(1:6, 10)],
      medoidsSt60fm_4$stats[c(1:6, 10)],
      medoidsSt60fm_5$stats[c(1:6, 10)])


# Laut ASW mit 2 Klassen oder 4 Klassen
table(medoidsSt60fm_2$clustering) # Few differentation 
table(medoidsSt60fm_3$clustering) # small cluster suize n=11


##### Analysis of the 3 clusters from LCS Ward PAM cluster analysis ###########
# Unterscheidung anhand seqmtplot, 
# Cluster 1: No Postacute
# Cluster 2: Reha
# Cluster 3: Pharma

# Merge of Cluster 0 with no further treatment and clusters, in St60.
St_60$cluster <- "Cluster 0"

## Recode Numbers that wer given by cluster analysis command
# 170 = Cluster 1
medoidsSt60fm_3$clustering[which(medoidsSt60fm_3$clustering=="170")] <- "Cluster 1"
# 215 = Cluster 2
medoidsSt60fm_3$clustering[which(medoidsSt60fm_3$clustering=="215")] <- "Cluster 2"
# 33 = Cluster 3
medoidsSt60fm_3$clustering[which(medoidsSt60fm_3$clustering=="33")] <- "Cluster 3"

St_60$cluster[St_60$ID_ind %in% St_60fm$ID_ind] <- medoidsSt60fm_3$clustering

##########################################
##########################################
################ Graphical representation ######################

###     Figures 
##########################################
### Figure 1 ######
# ### States im Zeitrverlauf nach 10 Monate nach Indexepisode
# png(file=".../Figure1_1.png",
#       width = 1200, height = 700, pointsize = 15)
seqdplot(ssSt60.seq, group = St_60$cluster, border = NA, 
         ylab= "Rel. Freq.", cex.axis=1.5, cex.main=2, cex.lab=1.5, cex.legend=2, with.legend = "auto", 
          main = c("Cluster 0 (n=276)", "Cluster 1 (n=205)", "Cluster 2 (n=26)", "Cluster 3 (n=11)"))
# dev.off()

# #### Repräsentative Sequenzen nach Gabadino & Ritschard, 2013
 # png(file=".../Figure1_2.png",
 #     width = 1200, height = 700, pointsize = 15)
seqrplot(ssSt60.seq, criterion = "density",
          group = St_60$cluster, border = NA, diss=distSt60.LCS1,
         ylab="Cum. % freq.", nrep=10, stats=FALSE, decreasing=TRUE,
          cex.axis=4, cex.main=2, cex.lab=1.5, cex.legend=2, with.legend = "auto", ncol=3,
          main = c("Cluster 0 (n=276)", "Cluster 1 (n=205)", "Cluster 2 (n=26)", "Cluster 3 (n=11)"))
 # dev.off()
 
 
 ##########################################
 ### Figure S1 ######
 ## Distribution of index events
# All IDs with at least inpatient episode 
St_ID_all <- seq_day$ID_ind[apply(seq_day[, paste("day", 1:731)], 1, function(x) sum(x %in% c("StEp", "StQE")) != 0)]

St_full <- seq_day[ID_ind %in% St_ID_all]

# First Day of first admission
minSt <- apply(St_full, 1, 
               function(x) 
                 names(St_full)[min(which(x %in% c("StEp", "StQE")))])

index_date_St <- left_join(as.data.table(minSt), day, by= join_by(minSt==day))
table(index_date_St$date)

# png(.../FigureS1.png",
#     width = 1200, height = 700, pointsize = 15)
ggplot(index_date_St,aes(date)) +
  geom_histogram(breaks = by_month(index_date_St$date), color = "white", fill = "blue") +
  scale_x_date(labels = scales::date_format("%Y-%b"),
               breaks = by_month(index_date_St$date, 1)) + 
  theme(axis.text.x = element_text(angle=90)) +
  theme(
    axis.title.x = element_text(size = 20),
    axis.title.y = element_text(size = 20),
    axis.text = element_text(size = 20)) +
  ylab("First inpatient Episodes") + xlab("Year and Month")
# dev.off()
 
##########################################
### Figure S2 ###### 
# png(file=".../FigureS2_1.png",
#     width = 1200, height = 700, pointsize = 15)
seqIplot(ssSt60.seq, sortv="from.end", 
         ylab="518 sequences sorted by last treatment", 
         cex.axis=1.5, cex.main=2, cex.lab=1.5, cex.legend=2, with.legend = "auto", ncol=3, 
         main = "Sequences of addiction-specific treatment")
# dev.off()
# png(.../FigureS2_2.png",
#     width = 1200, height = 700, pointsize = 15)
seqIplot(ssSt60.seq, group = St_60$cluster, sortv="from.end", 
         ylab="Sequences sorted by last treatment", 
         cex.axis=1.5, cex.main=2, cex.lab=1.5, cex.legend=2, with.legend = "auto",
         main = c("Cluster 0 (n=276)", "Cluster 1 (n=205)", "Cluster 2 (n=26)", "Cluster 3 (n=11)"))
# dev.off()

########## Analysedatensatz für Logit ###################

cl_analyse <- cbind(St_60[ , c("ID_ind", "cluster")], minSt_60, paste("day", startWO))

names(cl_analyse) <- c("ID_ind", "cluster", "minSt_60", "StartWO")


##########################################
########## Add variables for Logit Model and Table 1 ##############
#  Comorbidity index episode and pre index 

com <- as.data.table(cbind(cl_analyse$ID_ind, numeric(length(cl_analyse$ID_ind)), 
                           numeric(length(cl_analyse$ID_ind))))
names(com) <- c("ID_ind", "elix_score_WO", "elix_score_B")

for (x in cl_analyse$ID_ind) {
  
  # Identify pre index (WO) and index episode
  WO_start<- day$date[which(day$day == cl_analyse$StartWO[cl_analyse$ID_ind==x])]
  WO_end<- day$date[which(day$day == cl_analyse$minSt_60[cl_analyse$ID_ind==x])]
  # All inpatient episodes at index episode and 60 days prior.
  dat <- gkv_stat_diag[ID_ind==x & (stat_prim_diag_typ=="N"|stat_prim_diag_typ=="H") &
                       ((aufn_dat >= WO_start & aufn_dat <= WO_end) | 
                          (aufn_dat < WO_start & entl_dat <= WO_end & entl_dat >= WO_start)), ]
  # Create Comorbidity Score: Elixhauser comorbidity score on main and secondary diagnoses (see Novelli et al., 2022)
  # with hierarchy of comorbidities
  elix <- comorbidity(dat, id="ID_ind", code="stat_prim_diag", map = "elixhauser_icd10_quan", assign0 = TRUE)
  elix_score <- score(elix, weights = "vw", assign0 = TRUE)
  
  com$elix_score_WO[which(com$ID_ind==x)] <- elix_score[[1]]
  
  rm(dat, elix_score, elix)
  }
# Warnmeldungen wegen make.names ---> ignorieren
table(com$elix_score_WO) 

# Fill Missing Values for elix_score

cl_analyse[, elix_score := com$elix_score_WO]

# Total duration of QWT, as well as stationary episodes
# Here highest and lowest equal
cl_analyse[,c("QE_total", "StEp_total") := 
             list(apply(St_60[, .SD, .SDcols=paste("day", 1:307)], 1,
                               function(x) sum(x=="StQE")),
                  apply(St_60[, .SD, .SDcols=paste("day", 1:307)], 1,
                             function(x) sum(x=="StEp" | x=="StQE")))]

table(cl_analyse$QE_total)
table(cl_analyse$StEp_total)

# Hospitalizations not due to alcohol dependence

StEpall <- as.data.table(cbind(cl_analyse$ID_ind, 
                              numeric(length(cl_analyse$ID_ind)),
                              numeric(length(cl_analyse$ID_ind)),
                            numeric(length(cl_analyse$ID_ind)),
                            numeric(length(cl_analyse$ID_ind))))
names(StEpall) <- c("ID_ind", "StEpall_WO", "StEpall_dauer_WO", "StEpall_B", "StEpall_dauer_B")

for (x in cl_analyse$ID_ind) {
  
  # Identify pre index (WO) and index episode
  WO_start <- day$date[which(day$day == cl_analyse$StartWO[cl_analyse$ID_ind==x])]
  WO_end <- day$date[which(day$day == cl_analyse$minSt_60[cl_analyse$ID_ind==x])]
  # All inpatient episodes at index episode and 60 days prior
  dat <- gkv_stat_ep[ID_ind==x & aufn_dat >= WO_start & aufn_dat < WO_end, ]
  # Length of the data frame is number of visits in the defined time period
  StEpall_WO <- nrow(dat)
  # Sum of the duration of all inpatient episodes
  StEpall_dauer_WO <-as.numeric(sum(dat$stat_dauer))
  
  StEpall$StEpall_WO[which(StEpall$ID_ind==x)] <- StEpall_WO
  StEpall$StEpall_dauer_WO[which(StEpall$ID_ind==x)] <- StEpall_dauer_WO
  
  # Identify the observation period (B)
  B_start <- day$date[which(day$day == cl_analyse$minSt_60[cl_analyse$ID_ind==x])]
  B_end <- B_start+306
  # All inpatient episodes starting with index episode 
  dat <- gkv_stat_ep[ID_ind==x & aufn_dat >= B_start & aufn_dat <= B_end, ]
  # Length of the data frame is number of visits in the defined time period 
  StEpall_B <- nrow(dat)
  # Sum of the duration of all inpatient episodes
  StEpall_dauer_B <-as.numeric(sum(dat$stat_dauer))
  
  StEpall$StEpall_B[which(StEpall$ID_ind==x)] <- StEpall_B
  StEpall$StEpall_dauer_B[which(StEpall$ID_ind==x)] <- StEpall_dauer_B
  
  rm(dat, WO_start, WO_end, B_start, B_end, StEpall_WO, StEpall_dauer_WO, StEpall_B, StEpall_dauer_B)
}


cl_analyse$StEpall_WO <- StEpall$StEpall_WO
cl_analyse$StEpall_dauer_WO <- StEpall$StEpall_dauer_WO
cl_analyse$StEpall_B <- StEpall$StEpall_B
cl_analyse$StEpall_dauer_B <- StEpall$StEpall_dauer_B

cl_analyse[, "StEp_F10_anteil" := round(StEp_total/StEpall_dauer_B*100, 2),]

table(cl_analyse$StEpall_WO, cl_analyse$StEpall_dauer_WO)
table(cl_analyse$StEpall_B, cl_analyse$StEpall_dauer_B)
table(cl_analyse$StEp_F10_anteil)

# Visits of outpatient addiction care in WO and in the observation period (B)

genoQE <- as.data.table(cbind(cl_analyse$ID_ind, 
                              numeric(length(cl_analyse$ID_ind)),
                              numeric(length(cl_analyse$ID_ind)),
                              numeric(length(cl_analyse$ID_ind)),
                              numeric(length(cl_analyse$ID_ind))))
names(genoQE) <- c("ID_ind", "besuche_WO", "besuche_B", "QE_number", "QE_nreg")

for (x in cl_analyse$ID_ind) {
  
  # Identify pre index (WO) and index episode
  WO_start <- day$date[which(day$day == cl_analyse$StartWO[cl_analyse$ID_ind==x])]
  WO_end <- day$date[which(day$day == cl_analyse$minSt_60[cl_analyse$ID_ind==x])]
  # All Visits in observation period (B) and 60 days prior (WO)
  dat <- geno_amb[ID_ind==x & besuchsdatum >= WO_start & besuchsdatum <= WO_end, ]
  # Length of the data frame is number of visits in the defined time period
  besuche_WO <- nrow(dat)
  
  genoQE$besuche_WO[which(genoQE$ID_ind==x)] <- besuche_WO
  
  # Identify observation period (B)
  B_start <- day$date[which(day$day == cl_analyse$minSt_60[cl_analyse$ID_ind==x])]+1
  B_end <- B_start+306
  # All inpatient episodes starting with index episode
  dat <- geno_amb[ID_ind==x & besuchsdatum >= B_start & besuchsdatum <= B_end, ]
  # Length of the data frame is number of visits in the defined time period
  besuche_B <- nrow(dat)
  
  genoQE$besuche_B[which(genoQE$ID_ind==x)] <- besuche_B
  
  # QWTs in Observation Period (B) 
  # All QWTs within observation period 
  dat <- gkv_stat_ep[ID_ind==x & (aufn_dat >= B_start & aufn_dat <= B_end | 
                                    (entl_dat > B_start & entl_dat <= B_end)), ]
  # Number of QWTs from all episodes 
  genoQE$QE_number[which(genoQE$ID_ind==x)] <- sum(dat$QE)
  genoQE$QE_nreg[which(genoQE$ID_ind==x)] <- sum(dat$QE_nreg)
  
  rm(dat, WO_start, WO_end, B_start, B_end, besuche_WO, besuche_B)
}

cl_analyse[, c("besuche_WO", "besuche_B",
               "QE_number", "QE_nreg") := list(genoQE$besuche_WO, genoQE$besuche_B,
                                       genoQE$QE_number, genoQE$QE_nreg)]

cl_analyse[, c("besuche_WO_d", "besuche_B_d", 
               "QE_d", "QE_nreg_anteil") := list(genoQE$besuche_WO>0, 
                               genoQE$besuche_B>0, 
                               genoQE$QE_number>0,
                               genoQE$QE_nreg/genoQE$QE_number),]

# Missings, if no visits or QWT
cl_analyse$besuche_WO[cl_analyse$besuche_WO_d==FALSE] <- NA
cl_analyse$besuche_B[cl_analyse$besuche_B==FALSE] <- NA
cl_analyse$QE_nreg[cl_analyse$QE_d==FALSE] <- NA
cl_analyse$QE_number[cl_analyse$QE_d==FALSE] <- NA
cl_analyse$QE_total[cl_analyse$QE_d==FALSE] <- NA
# Nreg bisher nur 1, 9 wenn QE_d==TRUE & bisher NA
cl_analyse$QE_nreg[is.na(cl_analyse$QE_nreg) & cl_analyse$QE_d==TRUE] <- FALSE

# Share QE_nreg (not regularly ended)
cl_analyse[, QE_nreg_anteil := cl_analyse$QE_nreg/cl_analyse$QE_number,]

# Create Dummies for pharmacotherapy and rehab, and both.
cl_analyse[,c("Pharma_d", "Reha_d", "Reha_total", "Post_d") := 
             list(apply(St_60[, .SD, .SDcols=paste("day", 1:307)], 1,
                        function(x) sum(x=="Pharma")>0),
                  apply(St_60[, .SD, .SDcols=paste("day", 1:307)], 1,
                        function(x) sum(x=="Reha")>0),
                  apply(St_60[, .SD, .SDcols=paste("day", 1:307)], 1,
                        function(x) sum(x=="Reha")),
                  apply(St_60[, .SD, .SDcols=paste("day", 1:307)], 1,
                        function(x) sum(x=="Reha")>0 | sum(x=="Pharma")>0))]

# QWT before rehab and time between QWT and rehab

QE_postakut <- as.data.table(cbind(cl_analyse$ID_ind, 
                                   numeric(length(cl_analyse$ID_ind)), 
                                   numeric(length(cl_analyse$ID_ind)), 
                                   numeric(length(cl_analyse$ID_ind)), 
                                   numeric(length(cl_analyse$ID_ind))))
names(QE_postakut) <- c("ID_ind", "QE_Post", "QE_Pharma", "QE_Reha", "QE_Reha_Zeit")

# Dummy variables for reha and QWT as well as days between QWT and rehab
# 
for (x in cl_analyse$ID_ind[cl_analyse$Reha_d]) {
  
  # Identify QWT before Rehab
  Reha <- which(St_60[ID_ind==x, .SD, .SDcols=paste("day", 1:307)]=="Reha")
  QE <- which(St_60[ID_ind==x, .SD, .SDcols=paste("day", 1:307)]=="StQE")

  # QWT before Rehab
  QE_postakut$QE_Reha[QE_postakut$ID_ind==x] <- max(outer(QE, Reha, "<"))==1
 
  # If all QWT took place before rehab, then minimum rehab - maximum QWT
  # looking at graphics no QWT after Reha
  if(sum(outer(QE, Reha, "<")) == length(QE)*length(Reha) &
     max(outer(QE, Reha, "<")) == 1){
    # Fill Data_Table QE_postakut
    QE_postakut$QE_Reha_Zeit[QE_postakut$ID_ind==x] <- min(Reha)-max(QE)
  }
  
  # Delete auxiliary variables
  rm(Reha, QE)
}

# Pharma auffüllen und ob QE und Postakut
# Dummy variables for Pharma as well as Postacute (Pharma or Reha) after QWT
for (x in cl_analyse$ID_ind) {
  
  # Identify QWT before Rehab or Pharma
  Reha <- which(St_60[ID_ind==x, .SD, .SDcols=paste("day", 1:307)]=="Reha")
  QE <- which(St_60[ID_ind==x, .SD, .SDcols=paste("day", 1:307)]=="StQE")
  Pharma <- which(St_60[ID_ind==x, .SD, .SDcols=paste("day", 1:307)]=="Pharma")
  
  # QWT before Reha
  QE_postakut$QE_Reha[QE_postakut$ID_ind==x] <- max(outer(QE, Reha, "<"))==1
  
  # Pharma after QWT
  QE_postakut$QE_Pharma[QE_postakut$ID_ind==x] <- as.numeric(max(outer(QE, Pharma, "<"))==1) # Ignore warning, wenn length(QE) < length(Pharma)
  
  # Postacute (Pharma or Reha) after QWT
  QE_postakut$QE_Post[QE_postakut$ID_ind==x] <- as.numeric(max(outer(QE, Pharma, "<"))==1 | 
                                                             max(outer(QE, Reha, "<"))==1)
 
  # Delete auxiliary variables
  rm(Reha, QE, Pharma)
}

table(QE_postakut$QE_Post)
table(QE_postakut$QE_Pharma)
table(QE_postakut$QE_Reha)
table(QE_postakut$QE_Reha_Zeit)

cl_analyse[, c("QE_Post", "QE_Pharma", "QE_Reha", "QE_Reha_Zeit") := list(as.logical(QE_postakut$QE_Post), 
                                                                          as.logical(QE_postakut$QE_Pharma),
                                                                          as.logical(QE_postakut$QE_Reha),
                                                                         QE_postakut$QE_Reha_Zeit)]

# Missing,if no QWT, Pharma or Reha 
cl_analyse$QE_Reha_Zeit[cl_analyse$Reha_d==FALSE | cl_analyse$QE_d==FALSE ] <- NA
cl_analyse$StEp_Pharma_Zeit[cl_analyse$Pharma_d==FALSE] <- NA
cl_analyse$StEp_Reha_Zeit[cl_analyse$Reha_d==FALSE] <- NA

##### Add socio-demographic information, age in 2017 (alter), sex (geschlecht), nationality (nat) 
sozio <- as.data.table(cbind(cl_analyse$ID_ind, 
                             numeric(length(cl_analyse$ID_ind)), 
                             numeric(length(cl_analyse$ID_ind)), 
                             numeric(length(cl_analyse$ID_ind))))
names(sozio) <- c("ID_ind", "alter", "geschlecht", "nat")

# Add from master data
for (x in cl_analyse$ID_ind) {
  
   # Variablen auffüllen
  sozio$alter[sozio$ID_ind==x] <- unique(stamm$alter[stamm$ID_ind==x])
  sozio$geschlecht[sozio$ID_ind==x] <- unique(stamm$geschlecht[stamm$ID_ind==x])
  sozio$nat[sozio$ID_ind==x] <- unique(stamm$nat[stamm$ID_ind==x])
}

sozio$geschlecht <- as.factor(sozio$geschlecht)
levels(sozio$geschlecht) <- levels(stamm$geschlecht)

sozio$nat <- as.factor(sozio$nat)
levels(sozio$nat) <- levels(stamm$nat)

table(sozio$geschlecht)
table(sozio$nat)
table(sozio$alter)


cl_analyse[, c("alter", "geschlecht", "nat") := list(sozio$alter, sozio$geschlecht, sozio$nat)]

# Set nationality unknown to NA
cl_analyse$nat[cl_analyse$nat=="unbekannt"] <- NA 
cl_analyse$nat <- droplevels(cl_analyse$nat)


length(unique(cl_analyse$ID_ind)) # 518
table(cl_analyse$nat, cl_analyse$cluster, useNA = c("always")) # 4 Missings: 2 in Cluster 0 as well as in Cluster 1

# Delete auxiliary dataset and vector
rm(QE_postakut, genoQE, com, sozio)


## Normality of continous variables #####
# summary(cl_analyse$alter)
# shapiro.test(cl_analyse$alter) # Nonnormality assumed
# ks.test(cl_analyse$alter, "pnorm") # Nonnormality assumed
# hist(cl_analyse$alter) # Looks quite normal
# qqnorm(cl_analyse$alter) # Looks quite normal
# qqline(cl_analyse$alter) # Looks quite normal
# 
# 
# summary(cl_analyse$elix_score)
# shapiro.test(cl_analyse$elix_score) # Nonnormality assumed
# ks.test(cl_analyse$elix_score, "pnorm") # Nonnormality assumed
# hist(cl_analyse$elix_score) # looks not normal (zero inflated)
# qqnorm(cl_analyse$elix_score) # looks not normal
# qqline(cl_analyse$elix_score) # looks a little bit normal
# 
# 
# summary(cl_analyse$QE_total)
# shapiro.test(cl_analyse$QE_total) # Nonnormality assumed
# ks.test(cl_analyse$QE_total, "pnorm") # Nonnormality assumed
# hist(cl_analyse$QE_total) # looks not normal
# qqnorm(cl_analyse$QE_total) # look not normal
# qqline(cl_analyse$QE_total) # looks not normal
# 
# 
# summary(cl_analyse$StEp_total)
# shapiro.test(cl_analyse$StEp_total) # Nonnormality assumed
# ks.test(cl_analyse$StEp_total, "pnorm") # Nonnormality assumed
# hist(cl_analyse$StEp_total) # looks not normal
# qqnorm(cl_analyse$StEp_total) # look not normal
# qqline(cl_analyse$StEp_total) # looks not normal
# 
# 
# summary(cl_analyse$StEpall_WO)
# shapiro.test(cl_analyse$StEpall_WO) # Nonnormality assumed
# ks.test(cl_analyse$StEpall_WO, "pnorm") # Nonnormality assumed
# hist(cl_analyse$StEpall_WO) # looks not normal
# qqnorm(cl_analyse$StEpall_WO) # look not normal
# qqline(cl_analyse$StEpall_WO) # looks not normal
# 
# 
# summary(cl_analyse$StEpall_dauer_WO)
# shapiro.test(cl_analyse$StEpall_dauer_WO) # Nonnormality assumed
# ks.test(cl_analyse$StEpall_dauer_WO, "pnorm") # Nonnormality assumed
# hist(cl_analyse$StEpall_dauer_WO) # looks not normal
# qqnorm(cl_analyse$StEpall_dauer_WO) # look not normal
# qqline(cl_analyse$StEpall_dauer_WO) # looks not normal
# 
# 
# summary(cl_analyse$StEpall_B)
# shapiro.test(cl_analyse$StEpall_B) # Nonnormality assumed
# ks.test(cl_analyse$StEpall_B, "pnorm") # Nonnormality assumed
# hist(cl_analyse$StEpall_B) # looks not normal
# qqnorm(cl_analyse$StEpall_B) # look not normal
# qqline(cl_analyse$StEpall_B) # looks not normal
# 
# 
# summary(cl_analyse$StEpall_dauer_B)
# shapiro.test(cl_analyse$StEpall_dauer_B) # Nonnormality assumed
# ks.test(cl_analyse$StEpall_dauer_B, "pnorm") # Nonnormality assumed
# hist(cl_analyse$StEpall_dauer_B) # looks not normal
# qqnorm(cl_analyse$StEpall_dauer_B) # look not normal
# qqline(cl_analyse$StEpall_dauer_B) # looks not normal
# 
# 
# summary(cl_analyse$StEp_F10_anteil)
# shapiro.test(cl_analyse$StEp_F10_anteil) # Nonnormality assumed
# ks.test(cl_analyse$StEp_F10_anteil, "pnorm") # Nonnormality assumed
# hist(cl_analyse$StEp_F10_anteil) # looks not normal
# qqnorm(cl_analyse$StEp_F10_anteil) # look not normal
# qqline(cl_analyse$StEp_F10_anteil) # looks not normal
# 
# summary(cl_analyse$besuche_WO)
# shapiro.test(cl_analyse$besuche_WO) # Nonnormality assumed
# ks.test(cl_analyse$besuche_WO, "pnorm") # Nonnormality assumed
# hist(cl_analyse$besuche_WO) # looks not normal
# qqnorm(cl_analyse$besuche_WO) # look not normal
# qqline(cl_analyse$besuche_WO) # looks not normal
# 
# 
# summary(cl_analyse$besuche_B)
# shapiro.test(cl_analyse$besuche_B) # Nonnormality assumed
# ks.test(cl_analyse$besuche_B, "pnorm") # Nonnormality assumed
# hist(cl_analyse$besuche_B) # looks not normal
# qqnorm(cl_analyse$besuche_B) # look not normal
# qqline(cl_analyse$besuche_B) # looks not normal
# 
# 
# summary(cl_analyse$QE_number)
# shapiro.test(cl_analyse$QE_number) # Nonnormality assumed
# ks.test(cl_analyse$QE_number, "pnorm") # Nonnormality assumed
# hist(cl_analyse$QE_number) # looks not normal
# qqnorm(cl_analyse$QE_number) # look not normal
# qqline(cl_analyse$QE_number) # looks not normal
# 
# 
# summary(cl_analyse$QE_nreg)
# shapiro.test(cl_analyse$QE_nreg) # Nonnormality assumed
# ks.test(cl_analyse$QE_nreg, "pnorm") # Nonnormality assumed
# hist(cl_analyse$QE_nreg) # looks not normal
# qqnorm(cl_analyse$QE_nreg) # look not normal
# qqline(cl_analyse$QE_nreg) # looks not normal
# 
# 
# summary(cl_analyse$Reha_total)
# shapiro.test(cl_analyse$Reha_total) # Nonnormality assumed
# ks.test(cl_analyse$Reha_total, "pnorm") # Nonnormality assumed
# hist(cl_analyse$Reha_total) # looks not normal
# qqnorm(cl_analyse$Reha_total) # look not normal
# qqline(cl_analyse$Reha_total) # looks not normal
# 
# 
# summary(cl_analyse$QE_Reha_Zeit)
# shapiro.test(cl_analyse$QE_Reha_Zeit) # Nonnormality assumed
# ks.test(cl_analyse$QE_Reha_Zeit, "pnorm") # Nonnormality assumed
# hist(cl_analyse$QE_Reha_Zeit) # looks not normal
# qqnorm(cl_analyse$QE_Reha_Zeit) # look not normal
# qqline(cl_analyse$QE_Reha_Zeit) # looks not normal
##########################################
### Table 1 by Cluster ######
################### Total Sample in Table 1 #########################
# Define variables
vars <-  c("alter", "geschlecht", "nat",
           "elix_score", "QE_total", "StEp_total", "StEp_F10_anteil", 
           "StEpall_dauer_B", "StEpall_B", "StEpall_dauer_WO", "StEpall_WO",
           "besuche_WO", "besuche_B", "QE_number", "QE_nreg_anteil", "besuche_WO_d", "besuche_B_d", "Pharma_d",
           "QE_d", "Reha_d", "Reha_total", "Post_d", "QE_Post", "QE_Pharma", "QE_Reha", "QE_Reha_Zeit")

# Define variables as non-normal
nonnorm <- c("elix_score", "QE_total", "StEp_total", "StEp_F10_anteil", 
             "StEpall_dauer_B", "StEpall_B", "StEpall_dauer_WO", "StEpall_WO",
             "besuche_WO", "besuche_B", 
             "QE_number", "QE_nreg_anteil", "Reha_total", "QE_Reha_Zeit")

Table1o <- CreateTableOne(vars = vars, data=cl_analyse, 
                          test = TRUE)
summary(Table1o)

# With nonnormality
Table1 <- print(Table1o,
                 exact = vars, digit=1,
                 nonnormal = nonnorm, 
                 smd = TRUE, quote = TRUE,   
                 noSpaces = TRUE, showAllLevels = TRUE ) 

view(Table1)

# Check with assumed normality
Table12 <-print(Table1o,
                exact = vars, digit=1, 
                smd = TRUE, quote = TRUE,   
                noSpaces = TRUE, showAllLevels = TRUE ) 
 
Table11 <- cbind(row.names(Table1), as.data.frame(Table1))
Table121 <- cbind(row.names(Table1), as.data.frame(Table12))

################### Sample by Cluster in Table 1 #########################
# Define variables
vars <- c("alter", "geschlecht", "nat",
          "elix_score", "QE_total", "StEp_total", "StEp_F10_anteil", 
          "StEpall_dauer_B", "StEpall_B", "StEpall_dauer_WO", "StEpall_WO",
          "besuche_WO", "besuche_B", "QE_number", "QE_nreg_anteil", "besuche_WO_d", "besuche_B_d", "Pharma_d",
          "QE_d", "Reha_d", "Reha_total", "Post_d", "QE_Post", "QE_Pharma", "QE_Reha", "QE_Reha_Zeit")

# Define variables as non-normal
nonnorm <- c("elix_score", "QE_total", "StEp_total", "StEp_F10_anteil", 
             "StEpall_dauer_B", "StEpall_B", "StEpall_dauer_WO", "StEpall_WO",
             "besuche_WO", "besuche_B", 
             "QE_number", "QE_nreg_anteil", "Reha_total", "QE_Reha_Zeit")

Table1ao <- CreateTableOne(vars = vars,
                          strata = "cluster", cl_analyse, 
                         test = TRUE)
summary(Table1ao)
# With nonnormality
Table1a <- print(Table1ao,
                exact = vars, digit=1,
                nonnormal = nonnorm, 
                smd = TRUE, quote = TRUE,   
                noSpaces = TRUE, showAllLevels = TRUE ) 

view(Table1a)
# Check with assumed normality
Table1b <- print(Table1ao,
            exact = vars, digit=1, 
            smd = TRUE, quote = TRUE,   
            noSpaces = TRUE, showAllLevels = TRUE ) 

Table1a1 <- cbind(row.names(Table1a), as.data.frame(Table1a))
Table1b1 <- cbind(row.names(Table1b), as.data.frame(Table1b))


############## Figure S3 ##################################
# Plot Median concerning Onset of rehabilitation after QWT

 # png(file=".../FigureS3.png",
 #     width = 500, height = 500, pointsize = 15)
ggplot(cl_analyse[!is.na(QE_Reha_Zeit)], aes(x=cluster, y=QE_Reha_Zeit)) + 
  geom_jitter(shape=16, position=position_jitter(0.1)) +
  labs(x="Cluster", y = "Days") +
  ylim(0, 115)
 # dev.off()

##########################################
### Table 2 Multinomial logistic regression for cluster membership ######
###### Multinomial Model #######
# Create Variables for Model

# Sex as Dummy female
cl_analyse[, "female" := apply(cl_analyse[, "geschlecht"], FUN = function(x){ x == "Frau"}, 1 )]

table(cl_analyse$geschlecht, cl_analyse$female)

# Create number of QWTs for whole sample
cl_analyse[, c("QE_number_all") := cl_analyse$QE_number]

cl_analyse$QE_number_all[cl_analyse$QE_d==FALSE] <- 0

# Create number of QWTs for whole sample
cl_analyse[, c("StEP_WO_d") := cl_analyse$StEpall_WO>0]


# Set reference level for Cluster
table(cl_analyse$cluster)
class(cl_analyse$cluster)
table(cl_analyse$cluster)

cl_analyse$cluster <- as.factor(cl_analyse$cluster)
cl_analyse$cluster <- relevel(cl_analyse$cluster, ref = "Cluster 0")


# Define model with Hospital days only in pre index period
cluster.logit1 <- multinom(as.factor(cluster) ~
                             female + scale(alter, scale = FALSE) + nat + elix_score + StEP_WO_d + StEp_F10_anteil + besuche_WO_d + besuche_B_d,
                           data = cl_analyse)

tab_model(cluster.logit1, title = "Logit (Cluster)")
